# Supplementary material for: Olive Pomace Oil Structuring for the Development of Healthy Puff Pastry Laminating Fats: The Effect of Chilling Storage on the Quality of Baked Products
Source: Foods. 2024 Feb 16;13(4):603. doi: 10.3390/foods13040603 (PMC10888308; doi:10.3390/foods13040603)
Supplement: Supplementary file 1 [file foods-13-00603-s001.zip]

Archive with 1 entries (1 files):
- foods-2811546-supplementary.pdf
